# Supplementary material for: Behavioral Effect of Terahertz Waves in C57BL/6 Mice
Source: Biosensors (Basel). 2022 Jan 28;12(2):79. doi: 10.3390/bios12020079 (PMC8869163; doi:10.3390/bios12020079)
Supplement: Supplementary file 1 [file biosensors-12-00079-s001.zip]

Archive with 1 entries (1 files):
- biosensors-1565623-supplementary.pdf
